# Supplementary material for: First Isolation and Phylogenetic Analyses of Tick-Borne Encephalitis Virus in Lower Saxony, Germany
Source: Viruses. 2019 May 21;11(5):462. doi: 10.3390/v11050462 (PMC6563265; doi:10.3390/v11050462)
Supplement: Supplementary file 1 [file viruses-11-00462-s001.zip]

Archive with 2 entries (2 files):
- Supplementary Figures .pptx
- Table S2.docx
